# Supplementary material for: Mapping Current Evidence and Research Gaps in Nutrition for Healthy Children and Adolescents: A Scoping Review
Source: Nutrients. 2026 May 15;18(10):1578. doi: 10.3390/nu18101578 (PMC13210225; doi:10.3390/nu18101578)
Supplement: Supplementary file 1 [file nutrients-18-01578-s001.zip]

Archive with 1 entries (1 files):
- nutrients-4294432-supplementary.pdf
